# Supplementary material for: Standardized clinical assessment and management plans revisited: lessons learned from a decade of implementation
Source: Health Aff Sch. 2026 Feb 10;4(3):qxag036. doi: 10.1093/haschl/qxag036 (PMC12982919; doi:10.1093/haschl/qxag036)
Supplement: qxag036_Supplementary_Data [file qxag036_supplementary_data.zip]

Archive with 3 entries (3 files):
- Casale_coi_disclosure.pdf
- SCAMPS_coi_disclosure-combined-rev.pdf
- SCAMPs Overview Revised 10-31_Appendix 1.xlsx
