# Supplementary material for: Standardized clinical assessment and management plans revisited: lessons learned from a decade of implementation
Source: Health Aff Sch. 2026 Feb 10;4(3):qxag036. doi: 10.1093/haschl/qxag036 (PMC12982919; doi:10.1093/haschl/qxag036)
Supplement: qxag036_Supplementary_Data [file qxag036_supplementary_data.zip › SCAMPs Overview Revised 10-31_Appendix 1.xlsx]

## Sheet: csv-SCAMPS-set
PMID	Title	Authors	Citation	First Author	Journal/Book	Publication Year	Create Date	PMCID	NIHMS ID	DOI
20653698	Outcomes research-standardized clinical assessment and management plans	Moodie DS.	Congenit Heart Dis. 2010 Jul-Aug;5(4):337. doi: 10.1111/j.1747-0803.2010.00437.x.	Moodie DS	Congenit Heart Dis	2010	2010-07-27			10.1111/j.1747-0803.2010.00437.x
20653701	A novel approach to gathering and acting on relevant clinical information: SCAMPs	Rathod RH, Farias M, Friedman KG, Graham D, Fulton DR, Newburger JW, Colan S, Jenkins K, Lock JE.	Congenit Heart Dis. 2010 Jul-Aug;5(4):343-53. doi: 10.1111/j.1747-0803.2010.00438.x.	Rathod RH	Congenit Heart Dis	2010	2010-07-27	PMC3376528	NIHMS381128	10.1111/j.1747-0803.2010.00438.x
20653704	Resource utilization after introduction of a standardized clinical assessment and management plan	Friedman KG, Rathod RH, Farias M, Graham D, Powell AJ, Fulton DR, Newburger JW, Colan SD, Jenkins KJ, Lock JE.	Congenit Heart Dis. 2010 Jul-Aug;5(4):374-81. doi: 10.1111/j.1747-0803.2010.00434.x.	Friedman KG	Congenit Heart Dis	2010	2010-07-27	PMC3376534	NIHMS381121	10.1111/j.1747-0803.2010.00434.x
21746719	Management of pediatric chest pain using a standardized assessment and management plan	Friedman KG, Kane DA, Rathod RH, Renaud A, Farias M, Geggel R, Fulton DR, Lock JE, Saleeb SF.	Pediatrics. 2011 Aug;128(2):239-45. doi: 10.1542/peds.2011-0141. Epub 2011 Jul 11.	Friedman KG	Pediatrics	2011	2011-07-13			10.1542/peds.2011-0141
21999749	Provider attitudes toward Standardized Clinical Assessment and Management Plans (SCAMPs)	Farias M, Ziniel S, Rathod RH, Friedman KG, Colan S, Newburger JW, Fulton DR.	Congenit Heart Dis. 2011 Nov-Dec;6(6):558-65. doi: 10.1111/j.1747-0803.2011.00579.x. Epub 2011 Oct 17.	Farias M	Congenit Heart Dis	2011	2011-10-18	PMC3384728	NIHMS381131	10.1111/j.1747-0803.2011.00579.x
22665413	Dynamic evolution of practice guidelines: analysis of deviations from assessment and management plans	Farias M, Friedman KG, Powell AJ, de Ferranti SD, Marshall AC, Brown DW, Kulik TJ.	Pediatrics. 2012 Jul;130(1):93-8. doi: 10.1542/peds.2011-3811. Epub 2012 Jun 4.	Farias M	Pediatrics	2012	2012-06-06			10.1542/peds.2011-3811
23130120	Resource Utilization Reduction for Evaluation of Chest Pain in Pediatrics Using a Novel Standardized Clinical Assessment and Management Plan (SCAMP)	Verghese GR, Friedman KG, Rathod RH, Meiri A, Saleeb SF, Graham DA, Geggel RL, Fulton DR.	J Am Heart Assoc. 2012 Apr;1(2):jah3-e000349. doi: 10.1161/JAHA.111.000349. Epub 2012 Apr 24.	Verghese GR	J Am Heart Assoc	2012	2012-11-07	PMC3487367		10.1161/JAHA.111.000349
23650325	Standardized Clinical Assessment And Management Plans (SCAMPs) provide a better alternative to clinical practice guidelines	Farias M, Jenkins K, Lock J, Rathod R, Newburger J, Bates DW, Safran DG, Friedman K, Greenberg J.	Health Aff (Millwood). 2013 May;32(5):911-20. doi: 10.1377/hlthaff.2012.0667.	Farias M	Health Aff (Millwood)	2013	2013-05-08	PMC3990928	NIHMS569881	10.1377/hlthaff.2012.0667
23664514	Standardized clinical assessment and management plans (SCAMPs): perspectives on a new method to understand treatment decisions and outcomes in immune thrombocytopenia	Grace RF.	Semin Hematol. 2013 Jan;50 Suppl 1(0 1):S31-8. doi: 10.1053/j.seminhematol.2013.03.017.	Grace RF	Semin Hematol	2013	2013-05-14	PMC3767410	NIHMS467948	10.1053/j.seminhematol.2013.03.017
23769502	Chest pain and syncope in children: a practical approach to the diagnosis of cardiac disease	Friedman KG, Alexander ME.	J Pediatr. 2013 Sep;163(3):896-901.e1-3. doi: 10.1016/j.jpeds.2013.05.001. Epub 2013 Jun 12.	Friedman KG	J Pediatr	2013	2013-06-18	PMC3982288	NIHMS566823	10.1016/j.jpeds.2013.05.001
24019419	Regional implementation of a pediatric cardiology chest pain guideline using SCAMPs methodology	Angoff GH, Kane DA, Giddins N, Paris YM, Moran AM, Tantengco V, Rotondo KM, Arnold L, Toro-Salazar OH, Gauthier NS, Kanevsky E, Renaud A, Geggel RL, Brown DW, Fulton DR.	Pediatrics. 2013 Oct;132(4):e1010-7. doi: 10.1542/peds.2013-0086. Epub 2013 Sep 9.	Angoff GH	Pediatrics	2013	2013-09-11			10.1542/peds.2013-0086
24127834	Acute outcomes after introduction of a standardized clinical assessment and management plan (SCAMP) for balloon aortic valvuloplasty in congenital aortic stenosis	Porras D, Brown DW, Rathod R, Friedman K, Gauvreau K, Lock JE, Esch JJ, Bergersen L, Marshall AC.	Congenit Heart Dis. 2014 Jul-Aug;9(4):316-25. doi: 10.1111/chd.12142. Epub 2013 Oct 15.	Porras D	Congenit Heart Dis	2014	2013-10-17	PMC4107194	NIHMS519940	10.1111/chd.12142
25295963	Gathering and learning from relevant clinical data: a new framework	Farias M, Friedman KG, Lock JE, Rathod RH.	Acad Med. 2015 Feb;90(2):143-8. doi: 10.1097/ACM.0000000000000508.	Farias M	Acad Med	2015	2014-10-09	PMC4310765	NIHMS653363	10.1097/ACM.0000000000000508
25295966	Algorithms, clinical practice guidelines, and standardized clinical assessment and management plans: evidence-based patient management standards in evolution	Sox HC, Stewart WF.	Acad Med. 2015 Feb;90(2):129-32. doi: 10.1097/ACM.0000000000000509.	Sox HC	Acad Med	2015	2014-10-09			10.1097/ACM.0000000000000509
26049304	Value in Pediatric Orthopaedic Surgery Health Care: the Role of Time-driven Activity-based Cost Accounting (TDABC) and Standardized Clinical Assessment and Management Plans (SCAMPs)	Waters PM.	J Pediatr Orthop. 2015 Jul-Aug;35(5 Suppl 1):S45-7. doi: 10.1097/BPO.0000000000000547.	Waters PM	J Pediatr Orthop	2015	2015-06-08			10.1097/BPO.0000000000000547
26126954	SCAMPs: A new tool for an old problem	Rathod RH.	J Hosp Med. 2015 Sep;10(9):633-6. doi: 10.1002/jhm.2419. Epub 2015 Jun 30.	Rathod RH	J Hosp Med	2015	2015-07-02			10.1002/jhm.2419
26218357	Differentiating standardized clinical assessment and management plans from clinical practice guidelines	Farias M, Friedman KG, Lock JE, Newburger JW, Rathod RH.	Acad Med. 2015 Aug;90(8):1002. doi: 10.1097/ACM.0000000000000783.	Farias M	Acad Med	2015	2015-07-29			10.1097/ACM.0000000000000783
26430697	Improving Influenza and Pneumococcal Vaccination Rates in Ambulatory Specialty Practices	Pennant KN, Costa JJ, Fuhlbrigge AL, Sax PE, Szent-Gyorgyi LE, Coblyn J, Desai SP.	Open Forum Infect Dis. 2015 Oct 1;2(4):ofv119. doi: 10.1093/ofid/ofv119. eCollection 2015 Dec.	Pennant KN	Open Forum Infect Dis	2015	2015-10-03	PMC4589825		10.1093/ofid/ofv119
26495223	Development of Standardized Clinical Assessment and Management Plans (SCAMPs) in Plastic and Reconstructive Surgery	Caterson SA, Singh M, Orgill D, Ghazinouri R, Han E, Ciociolo G, Laskowski K, Greenberg JO.	Plast Reconstr Surg Glob Open. 2015 Sep 9;3(9):e510. doi: 10.1097/GOX.0000000000000504. eCollection 2015 Sep.	Caterson SA	Plast Reconstr Surg Glob Open	2015	2015-10-24	PMC4596435		10.1097/GOX.0000000000000504
26896480	Regional Implementation of a Pediatric Cardiology Syncope Algorithm Using Standardized Clinical Assessment and Management Plans (SCAMPS) Methodology	Paris Y, Toro-Salazar OH, Gauthier NS, Rotondo KM, Arnold L, Hamershock R, Saudek DE, Fulton DR, Renaud A, Alexander ME; New England Congenital Cardiology Association (NECCA).	J Am Heart Assoc. 2016 Feb 19;5(2):e002931. doi: 10.1161/JAHA.115.002931.	Paris Y	J Am Heart Assoc	2016	2016-02-21	PMC4802448		10.1161/JAHA.115.002931
26918410	Needles in Hay II: Detecting Cardiac Pathology by the Pediatric Chest Pain Standardized Clinical Assessment and Management Plan	Kane DA, Friedman KG, Fulton DR, Geggel RL, Saleeb SF.	Congenit Heart Dis. 2016 Sep;11(5):396-402. doi: 10.1111/chd.12335. Epub 2016 Feb 26.	Kane DA	Congenit Heart Dis	2016	2016-02-27			10.1111/chd.12335
27373725	Implementation of a Standardized Clinical Assessment and Management Plan (SCAMP) for Food Challenges	Simberloff T, Parambi R, Bartnikas LM, Broyles AD, Hamel V, Timmons KG, Miller DM, Graham DA, Schneider LC, MacGinnitie AJ.	J Allergy Clin Immunol Pract. 2017 Mar-Apr;5(2):335-344.e3. doi: 10.1016/j.jaip.2016.05.021. Epub 2016 Jun 30.	Simberloff T	J Allergy Clin Immunol Pract	2017	2016-07-05			10.1016/j.jaip.2016.05.021
27536468	Erratum: Development of Standardized Clinical Assessment and Management Plans (SCAMPs) in the Field of Plastic & Reconstructive Surgery: A Quality Improvement Project: Erratum	Caterson SA, Singh M, Orgill D, Ghazinouri R, Han E, Ciociolo G, Laskowski K, Greenberg JO.	Plast Reconstr Surg Glob Open. 2016 Aug 8;4(7):e510. doi: 10.1097/GOX.0000000000000726. eCollection 2016 Jul.	Caterson SA	Plast Reconstr Surg Glob Open	2016	2016-08-19	PMC4977117		10.1097/GOX.0000000000000726
27781392	Increasing observation rates in low-risk pediatric immune thrombocytopenia using a standardized clinical assessment and management plan (SCAMP(®) )	Schoettler ML, Graham D, Tao W, Stack M, Shu E, Kerr L, Neufeld EJ, Grace RF.	Pediatr Blood Cancer. 2017 May;64(5):10.1002/pbc.26303. doi: 10.1002/pbc.26303. Epub 2016 Oct 26.	Schoettler ML	Pediatr Blood Cancer	2017	2016-10-27	PMC5366076	NIHMS819428	10.1002/pbc.26303
27846004	Implementation of a Risk Stratification and Management Pathway for Acute Chest Pain in the Emergency Department	Baugh CW, Greenberg JO, Mahler SA, Kosowsky JM, Schuur JD, Parmar S, Ciociolo GR Jr, Carr CW, Ghazinouri R, Scirica BM.	Crit Pathw Cardiol. 2016 Dec;15(4):131-137. doi: 10.1097/HPC.0000000000000095.	Baugh CW	Crit Pathw Cardiol	2016	2016-11-16	PMC5165652	NIHMS835989	10.1097/HPC.0000000000000095
28081617	Pediatric Chest Pain-Low-Probability Referral: A Multi-Institutional Analysis From Standardized Clinical Assessment and Management Plans (SCAMPs®), the Pediatric Health Information Systems Database, and the National Ambulatory Medical Care Survey	Harahsheh AS, O'Byrne ML, Pastor B, Graham DA, Fulton DR.	Clin Pediatr (Phila). 2017 Nov;56(13):1201-1208. doi: 10.1177/0009922816684605. Epub 2017 Jan 12.	Harahsheh AS	Clin Pediatr (Phila)	2017	2017-01-14	PMC6388765	NIHMS930093	10.1177/0009922816684605
28096296	A Critical Asthma Standardized Clinical and Management Plan Reduces Duration of Critical Asthma Therapy	Wong J, Agus MS, Graham DA, Melendez E.	Hosp Pediatr. 2017 Feb;7(2):79-87. doi: 10.1542/hpeds.2016-0087. Epub 2017 Jan 17.	Wong J	Hosp Pediatr	2017	2017-01-19			10.1542/hpeds.2016-0087
28119408	A Decision-Making Algorithm for Initiation and Discontinuation of RRT in Severe AKI	Mendu ML, Ciociolo GR Jr, McLaughlin SR, Graham DA, Ghazinouri R, Parmar S, Grossier A, Rosen R, Laskowski KR, Riella LV, Robinson ES, Charytan DM, Bonventre JV, Greenberg JO, Waikar SS.	Clin J Am Soc Nephrol. 2017 Feb 7;12(2):228-236. doi: 10.2215/CJN.07170716. Epub 2017 Jan 24.	Mendu ML	Clin J Am Soc Nephrol	2017	2017-01-26	PMC5293339		10.2215/CJN.07170716
28150136	SCAMPs for Multimodal Post-Operative Analgesia: A Concept to Standardize and Individualize Care	Beverly A, Kaye AD, Urman RD.	Curr Pain Headache Rep. 2017 Jan;21(1):5. doi: 10.1007/s11916-017-0603-2.	Beverly A	Curr Pain Headache Rep	2017	2017-02-03			10.1007/s11916-017-0603-2
28660735	Impact of standardized clinical assessment and management plans on resource utilization and costs in children after the arterial switch operation	Rathod RH, Jurgen B, Hamershock RA, Friedman KG, Marshall AC, Samnaliev M, Graham DA, Jenkins K, Lock JE, Powell AJ.	Congenit Heart Dis. 2017 Dec;12(6):768-776. doi: 10.1111/chd.12508. Epub 2017 Jun 28.	Rathod RH	Congenit Heart Dis	2017	2017-06-30			10.1111/chd.12508
28944584	Resource reduction in pediatric chest pain: Standardized clinical assessment and management plan	Saleeb SF, McLaughlin SR, Graham DA, Friedman KG, Fulton DR.	Congenit Heart Dis. 2018 Jan;13(1):46-51. doi: 10.1111/chd.12539. Epub 2017 Sep 24.	Saleeb SF	Congenit Heart Dis	2018	2017-09-26			10.1111/chd.12539
29915407	Defining outcomes following congenital diaphragmatic hernia using standardised clinical assessment and management plan (SCAMP) methodology within the CDH EURO consortium	IJsselstijn H, Breatnach C, Hoskote A, Greenough A, Patel N, Capolupo I, Morini F, Scharbatke H, Kipfmueller F, Ertresvag K, Kraemer U, Braguglia A, Wessel L, van Heijst AFJ, Moinichen I, Emblem R, Tibboel D; CDH EURO Consortium Group.	Pediatr Res. 2018 Aug;84(2):181-189. doi: 10.1038/s41390-018-0063-3. Epub 2018 May 29.	IJsselstijn H	Pediatr Res	2018	2018-06-20			10.1038/s41390-018-0063-3
30175701	Impact of a Standardized Clinical Assessment and Management Plan (SCAMP®) on growth in infants with CHD	Gongwer RC, Gauvreau K, Huh SY, Sztam KA, Jenkins KJ.	Cardiol Young. 2018 Oct;28(10):1093-1098. doi: 10.1017/S1047951118000781. Epub 2018 Sep 3.	Gongwer RC	Cardiol Young	2018	2018-09-04			10.1017/S1047951118000781
30420945	Challenges in Pediatric Cardiac Anesthesia in Developing Countries	Cvetkovic M.	Front Pediatr. 2018 Oct 29;6:254. doi: 10.3389/fped.2018.00254. eCollection 2018.	Cvetkovic M	Front Pediatr	2018	2018-11-14	PMC6215813		10.3389/fped.2018.00254
30839474	Decreasing Resource Utilization Using Standardized Clinical Assessment and Management Plans (SCAMPs)	Luther G, Miller PE, Mahan ST, Waters PM, Bae DS.	J Pediatr Orthop. 2019 Apr;39(4):169-174. doi: 10.1097/BPO.0000000000000873.	Luther G	J Pediatr Orthop	2019	2019-03-07			10.1097/BPO.0000000000000873
31193895	Clinical Transformation Through Change Management Case Study: Chest Pain in the Emergency Department	Kuhlman J, Moorhead D, Kerpchar J, Peach DJ, Ahmad S, O'Brien PB.	EClinicalMedicine. 2019 May 26;10:78-83. doi: 10.1016/j.eclinm.2019.04.010. eCollection 2019 Apr.	Kuhlman J	EClinicalMedicine	2019	2019-06-14	PMC6543278		10.1016/j.eclinm.2019.04.010
31745508	Development and Implementation of a Surgical Quality Improvement Pathway for Pediatric Intussusception Patients	Chalphin AV, Serres SK, Micalizzi RA, Dawson M, Phinney C, Hrycko A, Martin-Quashie A, Pepin MJ, Smithers CJ, Rangel SJ, Chen C.	Pediatr Qual Saf. 2019 Aug 30;4(5):e205. doi: 10.1097/pq9.0000000000000205. eCollection 2019 Sep-Oct.	Chalphin AV	Pediatr Qual Saf	2019	2019-11-21	PMC6805102		10.1097/pq9.0000000000000205
31797080	Current practices in children with severe acute asthma across European PICUs: an ESPNIC survey	Boeschoten S, de Hoog M, Kneyber M, Merkus P, Boehmer A, Buysse C.	Eur J Pediatr. 2020 Mar;179(3):455-461. doi: 10.1007/s00431-019-03502-9. Epub 2019 Dec 3.	Boeschoten S	Eur J Pediatr	2020	2019-12-05	PMC7028840		10.1007/s00431-019-03502-9
32084098	Standardized Protocol Is Associated With a Decrease in Continuous Albuterol Use and Length of Stay in Critical Status Asthmaticus	Melendez E, Dwyer D, Donelly D, Currier D, Nachreiner D, Miller DM, Hurlbut J, Pepin MJ, Agus MSD, Wong J.	Pediatr Crit Care Med. 2020 May;21(5):451-460. doi: 10.1097/PCC.0000000000002239.	Melendez E	Pediatr Crit Care Med	2020	2020-02-22			10.1097/PCC.0000000000002239
32358332	SCAMP-ering Toward Improved Quality of Care in Children With Status Asthmaticus	Carroll CL.	Pediatr Crit Care Med. 2020 May;21(5):499-500. doi: 10.1097/PCC.0000000000002245.	Carroll CL	Pediatr Crit Care Med	2020	2020-05-03			10.1097/PCC.0000000000002245
33538703	Improving Assessment, Diagnosis, and Management of Urinary Incontinence and Lower Urinary Tract Symptoms on Acute and Rehabilitation Wards That Admit Adult Patients: Protocol for a Before-and-After Implementation Study	Marsden DL, Boyle K, Jordan LA, Dunne JA, Shipp J, Minett F, Styles A, Birnie J, Ormond S, Parrey K, Buzio A, Lever S, Paul M, Hill K, Pollack MRP, Wiggers J, Oldmeadow C, Cadilhac DA, Duff J; I-SCAMP Project Team.	JMIR Res Protoc. 2021 Feb 4;10(2):e22902. doi: 10.2196/22902.	Marsden DL	JMIR Res Protoc	2021	2021-02-04	PMC7892286		10.2196/22902
34315235	Multi-Institutional Practice-Patterns in Fetal Congenital Heart Disease Following Implementation of a Standardized Clinical Assessment and Management Plan	Afshar Y, Hogan WJ, Conturie C, Sunderji S, Duffy JY, Peyvandi S, Boe NM, Melber D, Fajardo VM, Tandel MD, Holliman K, Kwan L, Satou G, Moon-Grady AJ.	J Am Heart Assoc. 2021 Aug 3;10(15):e021598. doi: 10.1161/JAHA.121.021598. Epub 2021 Jul 28.	Afshar Y	J Am Heart Assoc	2021	2021-07-28	PMC8475692		10.1161/JAHA.121.021598
34736930	Optimizing outcomes for EUS-guided gastroenterostomy: results of a Standardized Clinical Assessment and Management Plan (with video)	Abbas A, Dolan RD, Thompson CC.	Gastrointest Endosc. 2022 Apr;95(4):682-691.e3. doi: 10.1016/j.gie.2021.10.030. Epub 2021 Nov 1.	Abbas A	Gastrointest Endosc	2022	2021-11-05			10.1016/j.gie.2021.10.030
34911731	Controlled Study of Decision-Making Algorithms for Kidney Replacement Therapy Initiation in Acute Kidney Injury	Kelly YP, Mistry K, Ahmed S, Shaykevich S, Desai S, Lipsitz SR, Leaf DE, Mandel EI, Robinson E, McMahon G, Czarnecki PG, Charytan DM, Waikar SS, Mendu ML.	Clin J Am Soc Nephrol. 2022 Feb;17(2):194-204. doi: 10.2215/CJN.02060221. Epub 2021 Dec 15.	Kelly YP	Clin J Am Soc Nephrol	2022	2021-12-16	PMC8823944		10.2215/CJN.02060221
35928037	Development of a Standardized Clinical Assessment and Management Plan for Pediatric Acute Respiratory Distress Syndrome	Rajapreyar P, Andres J, Pano C, O'Brien K, Matuszak A, McDermott K, Powell M, Murkowski K, Kasch M, Hay S, Petersen TL, Gedeit R, Wakeham M.	J Pediatr Intensive Care. 2021 Jan 4;11(3):193-200. doi: 10.1055/s-0040-1721724. eCollection 2022 Sep.	Rajapreyar P	J Pediatr Intensive Care	2021	2022-08-05	PMC9345670		10.1055/s-0040-1721724
37174783	Improving Practice for Urinary Continence Care on Adult Acute Medical and Rehabilitation Wards: A Multi-Site, Co-Created Implementation Study	Marsden DL, Boyle K, Birnie J, Buzio A, Dizon J, Dunne J, Greensill S, Hill K, Lever S, Minett F, Ormond S, Shipp J, Steel J, Styles A, Wiggers J, Cadilhac DA, Duff J; I-SCAMP Project Team.	Healthcare (Basel). 2023 Apr 26;11(9):1241. doi: 10.3390/healthcare11091241.	Marsden DL	Healthcare (Basel)	2023	2023-05-13	PMC10178438		10.3390/healthcare11091241
40517188	Standardized Clinical Assessment and Management Plan Enhances Neonatal Outcomes in Prenatally Diagnosed Congenital Heart Disease	Ligumsky LK, Desmond A, Kirschner V, Martinez G, Newens J, Satou G, Calkins K, Afshar Y.	Pediatr Cardiol. 2025 Jun 14. doi: 10.1007/s00246-025-03923-4. Online ahead of print.	Ligumsky LK	Pediatr Cardiol	2025	2025-06-14			10.1007/s00246-025-03923-4
40067650	Validation of the acute kidney injury "Standardized Clinical Assessment and Management Plan" (SCAMP) Spanish translation to guide initiation of kidney replacement therapy	Robiou-Vivero EJA, Mendu ML, Valdez-Ortiz R, Pérez-Navarro LM, Díaz-Núñez JC.	J Nephrol. 2025 Apr;38(3):1035-1042. doi: 10.1007/s40620-025-02249-x. Epub 2025 Mar 11.	Robiou-Vivero EJA	J Nephrol	2025	2025-03-11			10.1007/s40620-025-02249-x
